# Supplementary material for: Untargeted Metabolomics Reveals the Potential Antidepressant Activity of a Novel Adenosine Receptor Antagonist
Source: Molecules. 2022 Mar 24;27(7):2094. doi: 10.3390/molecules27072094 (PMC9000263; doi:10.3390/molecules27072094)
Supplement: Supplementary file 1 [file molecules-27-02094-s001.zip]

Archive with 1 entries (1 files):
- molecules-1600295-supplementary.pdf
